# Supplementary material for: Squidpy: a scalable framework for spatial omics analysis
Source: Nat Methods. 2022 Jan 31;19(2):171–8. doi: 10.1038/s41592-021-01358-2 (PMC8828470; doi:10.1038/s41592-021-01358-2)
Supplement: Supplementary file 4 — File with two tables. [file 41592_2021_1358_MOESM4_ESM.xlsx]

## Sheet: giotto_comparison
	Analysis task	Squidpy	Giotto	Link Giotto	Link Squidpy	Comments
Spatial graph analysis	Distance distribution for each spatial	gr.co_occurrence	spatNetwDistributionsDistance	https://rubd.github.io/Giotto_site/reference/spatNetwDistributions.html	https://squidpy.readthedocs.io/en/latest/api/squidpy.gr.co_occurrence.html#squidpy.gr.co_occurrence
	Build spatial neighbors graph	gr.spatial_neighbors	createSpatialNetwork	https://rubd.github.io/Giotto_site/reference/createSpatialNetwork.html	https://squidpy.readthedocs.io/en/latest/api/squidpy.gr.spatial_neighbors.html
	Spatially variable genes	gr.spatial_autocorr, gr.sepal	trendsceek, spark, spatialDE	https://rubd.github.io/Giotto_site/reference/trendSceek.html and others	https://squidpy.readthedocs.io/en/latest/api/squidpy.gr.spatial_autocorr.html and others
	Create spatial pattern simulation	NONE	runPatternSimulation	https://rubd.github.io/Giotto_site/reference/runPatternSimulation.html
	Spatial co-expression correlations	NONE	detectSpatialCorGenes	https://rubd.github.io/Giotto_site/reference/detectSpatialCorGenes.html
	Spatial domains	NONE	HMRF	https://rubd.github.io/Giotto_site/reference/doHMRF.html
	Neighbor enrichment analysis	gr.nhood_enrichment	cellProximityEnrichment	https://rubd.github.io/Giotto_site/reference/cellProximityEnrichment.html	https://squidpy.readthedocs.io/en/latest/api/squidpy.gr.nhood_enrichment.html
	Spatially informed LR pairing	NONE	spatCellCellcom	https://rubd.github.io/Giotto_site/reference/spatCellCellcom.html
	LR interaction analysis	gr.ligrec	exprCellCellcom	https://rubd.github.io/Giotto_site/reference/exprCellCellcom.html	https://squidpy.readthedocs.io/en/latest/api/squidpy.gr.ligrec.html#squidpy.gr.ligrec	Giotto has no database
	Spatial-mediated gene expression changes	NONE	findInteractionChangedGenes	https://rubd.github.io/Giotto_site/reference/findInteractionChangedGenes.html
	Network analysis for spatial graph	gr.interaction_matrix, gr.centrality_scores	NONE		https://squidpy.readthedocs.io/en/latest/api/squidpy.gr.interaction_matrix.html and others
	Spatial patterning of cell types	gr.ripley	NONE		https://squidpy.readthedocs.io/en/latest/api/squidpy.gr.ripley.html
Image analysis	Infrastructure for large tissue images	ImageContainer	NONE		https://squidpy.readthedocs.io/en/latest/classes.html	with memory-efficient handling with Dask
	Support for z-stack in large tissue images	ImageContainer	NONE		LINK TO TUTORIAL
	Image processing tools	im.process	NONE		https://squidpy.readthedocs.io/en/latest/api/squidpy.im.process.html#squidpy.im.process
	Image segmentation tools	im.segment	NONE		https://squidpy.readthedocs.io/en/latest/api/squidpy.im.segment.html#squidpy.im.segment
	Image feature extraction	im.calculate_image_features	NONE		https://squidpy.readthedocs.io/en/latest/api/squidpy.im.calculate_image_features.html#squidpy.im.calculate_image_features
	Feature extraction at segmentation level	im.calculate_image_features	NONE		https://squidpy.readthedocs.io/en/latest/api/squidpy.im.calculate_image_features.html#squidpy.im.calculate_image_features
	Support for external segmentation tools	im.segment and tutorial	NONE		LINK TO TUTORIAL
	Support for ML/DL frameworks	tutorial with Tensorflow	NONE		LINK TO TUTORIAL
Others	Interactive visualization	img.interactive	giotto viewer	http://spatialgiotto.rc.fas.harvard.edu/giotto.viewer.html	https://squidpy.readthedocs.io/en/latest/external_tutorials/tutorial_napari.html
	Visualization	pl.spatial	spatPlot	https://rubd.github.io/Giotto_site/reference/spatPlot.html	https://scanpy.readthedocs.io/en/stable/api/scanpy.pl.spatial.html
	Slice and create cross sections	subset AnnData/ImageContainer	AnnData subseting	https://rubd.github.io/Giotto_site/reference/createCrossSection.html	TODO
	Deconvolution	Tangram (external)	DWLS (internal)	https://rubd.github.io/Giotto_site/reference/runSpatialDeconv.html	https://squidpy.readthedocs.io/en/latest/external_tutorials/tutorial_tangram.html

## Sheet: existing_tools_comparison
	Squidpy	stLearn	Giotto	Seurat (spatial)	SpatialExperiment	STUtility	TissUUmaps
Package focus	Efficient unified data representations for spatial data, comprehensive spatial graph and image analysis tools, (interactive) visualisation in python	Method to combine image information with gene expression measurements in a joint representation. Provides several additional analysis tools for spatial data analysis	Spatial analysis and visualisation in R: a comprehensive package tool that provides analysis and visualization tool for spatial graph and image	Seurat extension to suport spatial visualization and spatially variable genes analysis	Bioconductor object to store spatial genomics data	Tool to analyze and visualize spatial transcriptomics data and the microscopy image in R	Tool to visualize large images interactively in the browser
Infrastructure
Store large source tissue image (>500Mb)	Yes	No	Yes	No	No	Yes	Yes
Store small tissue image (<10Mb)	Yes	Yes	Yes	Yes	Yes	Yes	Yes
Build spatial neighborhod graph	Yes	No	Yes	No	NA	Yes (only knn)	NA
Spatial analysis
Spatial statistics for cell types	Yes	Partial (no spatial graph)	Yes	No	NA	No	NA
Spatially variable genes	Yes	Yes	Yes	Yes	NA	Yes	NA
Ligand-receptor analysis	Yes	Partial (no database)	Partial (no database)	No	NA	No	NA
Image analysis
Morphology features (Standard)	Yes	No	No	No	NA	No	NA
Morphology features (DNN based)	Yes	Yes (only low res image)	No	No	NA	No	NA
Segmentation	Yes	No	No	No	NA	No	NA
Registration	No	No	No	No	NA	Yes	NA
Interface with DL framework	Yes	Yes	No	No	NA	No	NA
Integration
Image-gene expression integration	Yes (with external tool)	Yes	No	No	NA	No	NA
Mapping/Deconvolution	Yes (with external tool)	Yes (with external tool)	Yes (with external tool)	Yes	NA	No	NA
Visualization
2d static	Yes	Yes	Yes	Yes	NA	Yes	Yes
3d static	Yes	No	Yes	No	NA	Yes	Yes
2d interactive	Yes	No	Yes	No	NA	Yes	Yes
Interactive cropping	Yes	No	Yes	No	NA	No	Yes
Others
Unit tests	Yes	No	No	Yes	Yes	No	No
Documentation	Yes	Yes	Yes	Yes	Yes	Yes	Yes
Framework	Python	Python	R/Python/ImageMagick	R	R	R	Web-based
